# Supplementary material for: Peripheral inflammation triggering central anxiety through the hippocampal glutamate metabolized receptor 1
Source: CNS Neurosci Ther. 2024 Apr 26;30(4):e14723. doi: 10.1111/cns.14723 (PMC11053250; doi:10.1111/cns.14723)
Supplement: Supplementary file 10 — Table S1. [file CNS-30-e14723-s005.xlsx]

## Sheet: Sores of disease activit
Supplemental Table 1 Sores of disease activity index (DAI) and Histological scores of colitis.
Sores of disease activity index (DAI)
Feature	Score	Description
Body weight loss	0	0
	1	1-5%
	2	6-10%
	3	11-15%
	4	>15%
Feces status	0	Normal
	2	Loose stools
	4	Watery stool
Occult/Bloody stools	0	Normal
	2	Hemoccult positive
	4	Hematochezia with naked eyes
